# Supplementary material for: Expression of Functional Cannabinoid Type-1 (CB1) Receptor in Mitochondria of White Adipocytes
Source: Cells. 2022 Aug 19;11(16):2582. doi: 10.3390/cells11162582 (PMC9406404; doi:10.3390/cells11162582)
Supplement: Supplementary file 1 [file cells-11-02582-s001.zip]

Archive with 1 entries (1 files):
- cells-1809455-supplementary.pdf
